# Supplementary material for: Lippia graveolens Essential Oil to Enhance the Effect of Imipenem against Axenic and Co-Cultures of Pseudomonas aeruginosa and Acinetobacter baumannii
Source: Antibiotics (Basel). 2024 May 14;13(5):444. doi: 10.3390/antibiotics13050444 (PMC11117758; doi:10.3390/antibiotics13050444)
Supplement: Supplementary file 1 [file antibiotics-13-00444-s001.zip]

Archive with 1 entries (1 files):
- antibiotics-3008732-supplementary.pdf
